# Supplementary material for: High-Fat Diet Impairs Muscle Function and Increases the Risk of Environmental Heatstroke in Mice
Source: Int J Mol Sci. 2022 May 9;23(9):5286. doi: 10.3390/ijms23095286 (PMC9104075; doi:10.3390/ijms23095286)
Supplement: Supplementary file 1 [file ijms-23-05286-s001.zip]

Archive with 1 entries (1 files):
- ijms-1684357-supplementary.pdf
